# Supplementary material for: Molecular Mechanisms of Inhibitory Effects of Bovine Lactoferrin on Invasion of Oral Squamous Cell Carcinoma
Source: Pharmaceutics. 2023 Feb 7;15(2):562. doi: 10.3390/pharmaceutics15020562 (PMC9958951; doi:10.3390/pharmaceutics15020562)
Supplement: Supplementary file 1 [file pharmaceutics-15-00562-s001.zip]

Archive with 1 entries (1 files):
- pharmaceutics-2133461-supplementary.pdf
